# Supplementary material for: Clinical effects of interspace between the popliteal artery and capsule of the posterior knee block with multimodal analgesia for total knee arthroplasty: a systematic review and meta-analysis
Source: Arch Orthop Trauma Surg. 2023 Feb 15;143(9):5815–32. doi: 10.1007/s00402-023-04798-x (PMC10449984; doi:10.1007/s00402-023-04798-x)
Supplement: Supplementary file 1 — Supplementary file1 (XLSX 66 kb) [file 402_2023_4798_MOESM1_ESM.xlsx]

## Sheet: characteristic
序号	Author	Year (Accepted date)	Country	PMID	Journal	IF	Surgery	研究类型	Study type	Clinical trail registration （yes or no）	分组 ipack Groups	分组 control Groups	N ipack	N control	IPACK Male	IPACK Female	control Male	control Female	Age（mean+SD） ipack	Age（mean） control	primary outcome	评分方法	Secondary outcomes	Local anesthetic injected for iPACK（种类和剂量）	Location of iPACK block (proximal or distal)	麻醉策略 Type of anesthetic strategy	术前镇痛 Preoperative	术后镇痛 Postoperative analgesia
1	Sankineani SR	2018-04-25	India	29721648	European Journal of Orthopaedic Surgery & Traumatology	0	TKA	A prospective non-randomized study	prospective control trial	non	IPACK+ACB	ACB	60	60	38	22	42	18	60	61	VAS pain scores at 8h, POD 1, POD 2	VAS	ROM, ambulation distance.	15ml 0.2% ropivacaine (IPACK) 20ml 0.2% ropivacaine (ACB)	proximal√	spinal anesthesia	celecoxib 200mg gabapentin 300mg	multimodal analgesic regimen
2	Kim DH	2018-08-14	US	30234517	Anesth Analg	4.305	TKA	A Randomized Controlled Trial	RCT	NCT03094663	IPACK+ACB+mPAI	PAI	43	43	20	23	13	30	68.3 ± 7	67.1 ± 8.1	NRS pain scores on ambulation on POD 1	NRS	NRS pain scores, patient satisfaction, opioid consumption.	25ml 0.25% bupivacaine（IPACK） 30mL 0.5% bupivacaine+1:300,000 epinephrine (deep PAI) 20mL 0.25% bupivacaine (superficial PAI) 30mL 0.25% bupivacaine+1:300,000 epinephrine (deep mPAI) 20mL 0.25% bupivacaine (superficial mPAI) 15mL 0.25% bupivacaine (ACB)	proximal√	combined spinal epidural anesthetic	meloxicam(7.5 mg per os if age ≥75; 15 mg otherwise) extended release xycodone(10 mg per os)	multimodal analgesic regimen
4	Patterson ME	2020-01-08	USA	32005622	J Arthroplasty	3.709	TKA	A Double-Blinded, Prospective, Randomized Trial	RCT	The study was also registered with ClinicalTrials.gov.	IPACK+cACB	cACB+sham IPACK	35	34	14	21	13	21	median 67 [59-71]	68 [61-73]	cumulative opioid consumption in the first 24 hours	VAS	cumulative opioid consumption in the PACU and at 8-hour intervals until discharge pain score, Walk distance, hospital length of stay.	20ml ropivacaine 0.25% with epinephrine 3 mcg/mL (IPACK) 20ml ropivacaine 0.25% with epinephrine 3 mcg/mL (cACB) 2ml 0.9% saline (sham IPACK)	proximal	general and spinal anesthesia	pregabalin 150mg (75 mg for patients aged >70 years)	multimodal analgesic protocol.
5	Kampitak W1	2020-01-17	Thailand	32024676	Reg Anesth Pain Med	7.015	TKA	a randomized controlled trial	RCT	TCTR20180206002	IPACK+cACB	cACB+TNB	33	32	7	26	4	28	68.6±6.1	68.8±6.5	incidence of common peroneal nerve (CPN) motor blockade	NRS	CPN sensory function, tibial sensorimotor function, posterior knee pain, pain score, intravenous morphine requirement, timed up-and-go test, quadriceps muscle strength, range of motion, length of hospital stay, patient satisfaction, and adverse events.	20mL 0.25% levobupivacaine+1:200000 epinephrine (Proximal iPACK) 15ml 0.25% levobupivacaine (TNB)	proximal√	spinal anesthesia	paracetamol 650mg	multimodal analgesic regimen
5	Kampitak W1	2020-01-17	Thailand	32024676	Reg Anesth Pain Med	7.015	TKA	a randomized controlled trial	RCT	TCTR20180206002	IPACK+cACB	cACB+TNB	33	32	6	27	4	28	69.9±6.6	68.8±6.5	incidence of common peroneal nerve (CPN) motor blockade	NRS	CPN sensory function, tibial sensorimotor function, posterior knee pain, pain score, intravenous morphine requirement, timed up-and-go test, quadriceps muscle strength, range of motion, length of hospital stay, patient satisfaction, and adverse events.	20ml 0.25% levobupivacaine+1:200 000 epinephrine (Distal Ipack) 15ml 0.25% levobupivacaine (TNB)	distal√	spinal anesthesia	paracetamol 650mg	multimodal analgesic regimen
6	Li DH	2020-06-19	China	32680754	J Arthroplasty	3.709	TKA	A Prospective, Double-Blind, Randomized Controlled Study	RCT	ChiCTR1800015832	IPACK+ACB+LFCNB	ACB+LFCNB	50	50	17	33	18	32	66.26 ± 4.69	66.40 ± 6.42	Postoperative pain score	VAS	morphine consumption and analgesic duration knee range of motion, quadriceps strength, ambulation, Knee Society Score, Western Ontario and McMaster Universities Osteoarthritis Index physical function, timed up and go (TUG) test, and complications.	20ml 0.2% ropivacaine+2.0 ug/mL epinephrine (IPACK) 20ml 0.2% ropivacaine+2.0 ug/mL epinephrine (ACB) 10ml 0.2% ropivacaine+2.0 ug/mL epinephrine (LFCNB)	distal	general anesthesia	Loxoprofen (60 mg, b.i.d)	multimodal analgesic regimen
6	Li DH	2020-06-19	China	32680754	J Arthroplasty	3.709	TKA	A Prospective, Double-Blind, Randomized Controlled Study	RCT	ChiCTR1800015832	IPACK+ACB	ACB	50	50	10	40	19	31	66.82 ± 6.17	65.56 ± 6.34	Postoperative pain score	VAS	morphine consumption, and analgesic duration, knee range of motion, quadriceps strength, ambulation, Knee Society Score, Western Ontario and McMaster Universities Osteoarthritis Index physical function, timed up and go (TUG) test, and complications.	20ml 0.2% ropivacaine+2.0 ug/mL epinephrine(IPACK) 20ml 0.2% ropivacaine+2.0 ug/mL epinephrine (ACB)	distal	general anesthesia	Loxoprofen (60 mg, b.i.d)	multimodal analgesic regimen
7	Kertkiatkachorn W	2020-06-29	Thailand	32694032	J Arthroplasty	3.709	TKA	A Randomized Non-Inferiority Trial	RCT	TCTR 20190520001	IPACK+ACB+cACB+sham PAI	PAI+cACB+sham ACB+sham IPACK	34	35	4?	29?	5?	29?	70.6 ± 6.9	68.7 ± 8.5	pain upon movement at 12 postoperative hours	VAS	Pain scores, morphine consumption, TUG test, quadriceps muscle strength, knee range of motion, adverse events	20ml 0.25% levobupivacaine+15mg ketorolac+0.1mg epinephrine (ACB+IPACK) 20 mL isotonic saline (sham ACB+IPACK） a mixture containing 20 mL of 0.5% levobupivacaine, 30 mg of ketorolac, 0.3 mg of epinephrine combined with isotonic saline for a total volume of up to 80 mL (PAI) 80 mL isotonic saline (shan PAI) 0.15% levobupivacaine (5 ml/hour for 60 hours) (CACB)	distal	spinal anesthesia	oral acetaminophen (2 × 375-gram tablets) oral celecoxib (400- gram tablet)	multimodal analgesic
8	Vichainarong C	2020-07-06	Thailand		Reg Anesth Pain Med	7.015	TKA	a randomized clinical trial	RCT	TCTR20180702001	IPACK+cACB+LIA	cACB+LIA	33	32	4	29	5	27	70.7±8.2	68.7±7.9	cumulative postoperative intravenous morphine consumption within 24 hours	NRS	NRS pain scores, incidence of posterior knee pain, performance test results, patient satisfaction, length of stay, adverse events.	20mL 0.25% levobupivacaine+1:200 000 epinephrine（IPACK) LIA mixture (composed of levobupivacaine 100 mg, ketorolac 30 mg, epinephrine 0.3 mg diluted with isotonic sodium chloride solution to a total volume of 80 mL) 0.15% levobupivacaine (5 ml/hour for 60 hours) (CACB)	distal	spinal anesthesia	acetaminophen 650mg celecoxib 400 mg	multimodal regimen
9	Ochroch J	2020-07-08	USA	32868483	Reg Anesth Pain Med	7.015	TKA	prospective randomized controlled trial	RCT	NCT03703206	IPACK+cACB	cACB+sham IPACK	60	59	26	34	24	35	mean 67.7 (7.8)	65.6 (8.2)	the presence of posterior knee pain 6 hours after surgery	APS- POQ- R	PACU length of stay, pain scores and location at 6-hour intervals, opioid consumption, mobility and functionality, quality of pain management and overall qualityof recovery up to 1 week after surgery. ambulation distance cumulative ambulation distance and Timed Up and Go (TUG)	20ml 0.5% ropivacaine (IPACK) ropivacaine 0.2% 8 mL/hour with demand bolus of 5 mL, lockout interval 30 min ×2 days(CACB) Sham blocks involved superficial injection of LA to create a skin weal of the medial side of the knee	distal√	general and spinal anesthesia	Acetaminophen 1000mg Gabapentin 300mg Celecoxib 200mg	multimodal analgesia
11	Tak R	2020-09-19	India	32980982	Musculoskelet Surg	0	TKA	randomized control trial	RCT	CTRI/2019/03/018239	IPACK+ACB	ACB	56	58	27	29	21	37	65.5	64.1	pain at rest and after ambulation measured by VAS scale every 8 h till 48 h after surgery	VAS	opioid consumption in morphine equivalents, ambulation distance measured in feet on postoperative day 2, timed up and go test, 30 s chair stand test, sitting active extension lag test and maximal knee flexion at discharge.	20 ml of 0.2% ropivacaine（IPACK） 20 ml of 0.2% ropivacaine（ACB）	proximal√	spinal anesthesia	oral celecoxib 200 mg and gabapentin 300 mg	multimodal
16	Kampitak W2	2021-08-25	Thailand	34536763	The Knee	1.913	TKA	A prospective randomized controlled trial	RCT	TCTR20191009006	IPACK+ACB+AFCNB+shamPAI	PAI+sham SSBN	34	34	2	32	1	33	70 ± 7.5	73.2 ± 7.2	pain on ambulation 24 hours postoperatively	NRS	rest and dynamic NRS pain score, intravenous morphine requirement, functional performance measures=TUG test, FTSST，ROM adverse events, satisfaction, length of stay.	The study drug containing 150 mg of levobupivacaine with 0.3 mg of epinephrine and 30 mg of ketorolac in 30 ml of normal saline (total 60 ml divided into 3 syringes of 20 ml each) for group SSNB; and 60 ml of normal saline for the sham SSNB of group PAI was prepared under sterile conditions. 20 mL of the drug（ipack） In group PAI, the study drug containing 150 mg of levobupivacaine with 0.3 mg of …	distal？	spinal anesthesia	oral acetaminophen (650 mg) 30 minutes before surgery	Postoperative multimodal analgesic regimen
17	Narejo AS	2021-08-25	Arabia	34611000	Saudi Med	1.195	TKA	Prospective randomized control trial	RCT	NCT04565093	IPACK+ACB	LIA+ACB	40	40	10	30	7	33	64.28 ± 1.15	64.25 ± 1.24	postoperative pain score	NRS	physical rehabilitation=ROM,TUG, duration of surgery, length of PACU stay, hemodynamics, length of hospital stay.	20 Ml 0.25% of bupivacaine(IPACK) 20 Ml 0.25% of bupivacaine(ACB) A mixture of 20 ml of bupivacaine (0.5%), 100 μg epinephrine, ± 10 mg of Morphine, ± 8 mg of lornoxicam, was diluted in 40 mL of normal saline. （LIA）	distal	spinal anesthesia		multimodal analgesic regimen
18	Mou P	2021-10-06	China	34653576	J Arthroplasty	3.709	TKA	A Prospective, Double-Blind, Randomized Controlled Study	RCT	ChiCTR2000032965	IPACK+ACB	ACB+sham IPACK	40	40	8	32	6	34	64.4 ± 5.8	66.4 ± 7.2	postoperative pain score	VAS	opioid consumption, functional evaluation， and postoperative complications.	20ml 0.25% ropivacaine and 2.0 mg/mL of epinephrine （IPACK) 20ml 0.25% ropivacaine and 2.0 mg/mL of epinephrine （ACB) 20ml saline solution （sham blocks）	distal	general anesthesia	oral celecoxib	Oral celecoxib Oxycodone hydrochloride tablet（secondary） morphine hydrochloride（third）
19	Padhy S	2021-11-03	India	35001951	Indian Journal of Anaesthesia	0	TKA	A prospective randomised trial	RCT	CTRI/2020/11/029180	IPACK+ACB	ACB+SPANK	41	41	23	18	22	19	62.6 (7.4)	64.5 (7.7)	postoperative pain score, the duration of postoperative analgesia	NRS	opioid consumption, mobilisation ability, quadriceps muscle strength, patient satisfaction.	15 ml of 0.25% ropivacaine（ACB） 15 ml of 0.25% ropivacaine (IPACK) 15 ml of 0.25% ropivacaine (SPANK)	proximal	spinal anesthesia
20	Li X	2021-11-16	China	35144303	The Journal of Knee Surgery	1.986	TKA	A randomized, double-blind, placebo, parallel, and controlled study	RCT	non	IPACK+FTB	PAI	40	40	15	25	18	22	67.82±7.50	70.82±6.68	postoperative knee joint rest and activity pain; muscle strength of the affected limb	VAS	anesthetic consumption, total morphine consumption, range of motion, and complications (such as postoperative nausea and vomiting	20mL 0.3% ropivacaine and 0.02% morphine	distal	general anesthesia	oral celecoxib
21	Abdullah MA	2022-01-16	Egypt	35652772	Pain Physician	3.251	TKA	A Prospective Randomized Trial	RCT	PACTR201812776434860	IPACK+ACB	ACB	40	40	19	21	16	24	62.05 ± 6.37	60.75 ± 5.27	total 24-hour postoperative rescue morphine consumption.	VAS	VAS score at rest and motion, the time to 1st rescue analgesic administration	30 mL bupivacaine 0.25% （IPACK) 20 mL bupivacaine 0.25%（ACB)	proximal	spinal anesthesia	NON	?
22	Et T	2022-02-14	Turkey	35157136	Journal of Anesthesia	1.628	TKA	a randomized clinical trial	RCT	NCT04931966	IPACK+ACB	ACB+PAI	35	35	12	23	14	21	68.5 ± 7.7	71.1 ± 6.6	the AUC NRS at 48 h	NRS	cumulative postoperative analgesic consumption within 48 h, TUG test, ROM, length of hospital stay, patient satisfaction, and adverse events.	20 ml of 0.25% bupivacaine（IPACK) 20 mL of 0.5% bupivacaine(ACB) 60 ml of local anesthetic cocktail (40 ml of 0.25% bupivacaine + 8 ml 8 mg of morphine + 12 ml of saline)(PAI)	distal	spinal anesthesia	Oral acetaminophen oral diclofenac sodium	Multimodal analgesia
22	Et T	2022-02-14	Turkey	35157136	Journal of Anesthesia	1.628	TKA	a randomized clinical trial	RCT	NCT04931966	IPACK+ACB	ACB	35	35	12	23	16	19	68.5 ± 7.7	67.1 ± 9.0	the AUC NRS at 48 h	NRS	cumulative postoperative analgesic consumption within 48 h, TUG test, ROM, length of hospital stay, patient satisfaction, and adverse events.	20 ml of 0.25% bupivacaine（IPACK) 20 mL of 0.5% bupivacaine(ACB)	distal	spinal anesthesia	Oral acetaminophen oral diclofenac sodium	Multimodal analgesia
26	Wang CG	2022-05-26	China	35668348	BMC Anesthesiology	1.695	TKA	a randomized, double-blind, controlled trial	RCT	ChiCTR2200059139	IPACK+cACB	cACB+sham IPACK	35	35	7	28	6	29	66.54 ± 6.22	64.20 ± 5.12	cumulative opioid consumption	VAS	incidence of postoperative pain originated from the posterior knee, VAS score, ROM, ambulation distance, patient satisfaction.	20 ml of 0.25% ropivacaine with 0.1 mg epinephrine（IPACK) 0.9% saline subcutaneously(sham IPACK) Fifteen milliliters of 0.5% ropivacaine was injected into the adductor canal,0.2% ropivacaine,5 ml/h, bolus was 5 ml,lock-out was 30 minutes(CACB)	distal	General anesthesia	non	Multimodal analgesia
													827	825

## Sheet: REST
					REST pain score at POD 0 （8-12H）								REST pain score at POD 1（24H）								REST pain score at POD 2（48H）								REST pain score at POD 3 or Discharge
	study				ipack			control					ipack			control					ipack			control					ipack			control
		评分方法	备注	数据类型	mean	sd	total	mean	sd	total		备注	mean	sd	total	mean	sd	total		备注	mean	sd	total	mean	sd	total		备注	mean	sd	total	mean	sd	total
1	Sankineani SR	VAS	8 h		1.4333	0.6474	60	2.9167	0.6455	60		POD 1	2.05	0.4323	60	3.1833	0.72467	60		POD 2	2.55	0.7274	60	3.45	0.6746	60		non
2	Kim DH	NRS	POD 0		0.8	1.1	43	3.5	2.4	43		POD 1	1.2	1.6	43	3.4	2.1	43		POD 2	3.3	2	33	4.1	2.1	36		NON
4	Patterson ME	VAS	NON									Day 1	2	2.97	35	3	2.97	34		NON								NON								PACU
5	Kampitak W1	NRS	图		图							图								图								图
5	Kampitak W1	NRS	图		图							图								图								图
6	Li DH	VAS	12 h		3.9	0.91	50	4.24	0.85	50		24 h	3.62	0.88	50	3.76	0.92	50		48 h	2.88	0.82	50	2.96	0.97	50		discharge	2.2	0.61	50	2.16	0.71	50
6	Li DH	VAS	12 h		3.96	1.31	50	4.88	0.9	50		24 h	3.74	1.31	50	3.94	0.77	50		48 h	2.9	1.02	50	3.15	0.54	50		discharge	2.18	0.6	50	2.26	0.49	50
7	Kertkiatkachorn W	VAS	12 h	Mean SD	1.5	1.749	34	0.9	1.183	35		24 h	1.2	1.749	34	1.1	1.183	35		day 2	0.8	1.749	34	0.9	1.183	35		non
8	Vichainarong C	NRS	12 h	Mean SD	0.7	1.149	33	0.9	1.131	32		24 h	0.9	1.723	33	1.2	1.131	32		48 h	0.6	0.98	24	0.9	1.077	29		NON								PACU
9	Ochroch J	APS-POQ-R	12 H	MEAM SD	4.3	2.7	60	5.3	2.8	59		NON			60			59		48 h	4.2	2.9	60	5.2	2.5	59		NON								6H
11	Tak R	VAS	8 h	Mean SD	3.732	0.486	56	3.509	0.601	57		24 h	3.286	0.803	56	2.509	0.601	57		48 h	2.018	0.233	56	1.439	0.501	57
11	Tak R	VAS	8 h	Mean SD	3.732	0.486	56	5.414	0.531	58		24 h	3.286	0.803	56	3.241	0.844	58		48 h	2.018	0.233	56	1.931	0.454	58
12	Akesen S	VAS	12 h		6.5	0.49	20	4	0.47	20		24 h	6	0.52	20	4.5	0.49	20		non
13	Zheng FY	VAS	non									non								non								non
16	Kampitak W2	NRS	图		图							图								图								图
17	Narejo AS	NRS	图		图							图								图								图
18	Mou P	VAS	12 h		3.38	0.95	40	3.43	0.75	40		24 h	3.58	0.78	40	3.6	0.74	40		48 h	2.75	0.59	40	2.8	0.69	40		discharge	2.2	0.99	40	2.35	0.7	40
18	Mou P	VAS	12 h		4.23	0.77	40	3.43	0.75	40		24 h	4.3	0.65	40	3.6	0.74	40		48 h	2.85	0.7	40	2.8	0.69	40		discharge	2.38	0.71	40	2.35	0.7	40
19	Padhy S	NRS	12 h	Median (IQR)	1.83	2.22	41	3,67	2,22	41		24 h	1.67	2.22	41	4.48	2.14	41		48 h	2.5	2.22	41	2.44	1.72	41		NON
20	Li X	VAS	12 h	mean±SD	1.93	0.89	40	2.83	1.95	40		24 h	1.03	0.16	40	1.13	0.4	40		48 h	0.65	0.48	40	0.93	0.57	40		POH72	0.6	0.5	40	0.83	0.39	40
21	Abdullah MA		图									图								图								图
22	Et T	NRS	图									图								图								图
22	Et T	NRS	图									图								图								图
26	Wang CG	VAS	8 h	Median (IQR)	2.36	0.77	35	3	1.48	35		24 h	2.36	0.77	35	3	1.48	35		48 h	1.64	0.77	35	2	1.48	35		72 h	1.64	0.77	35	1.64	0.77	35
					2.36	0.77

## Sheet: Dynamic
				Dynamic pain score at POD 0 （8-12H）								Dynamic pain score at POD 1（24H)								Dynamic pain score at POD 2（48H）								Dynamic pain score at POD 3 or discharge
	study			ipack			control					ipack			control					ipack			control					ipack			control
		type	备注	mean	sd	total	mean	sd	total		备注	mean	sd	total	mean	sd	total		备注	mean	sd	total	mean	sd	total		备注	mean	sd	total	mean	sd	total
1	Sankineani SR	VAS	non	non							non								non								non
2	Kim DH	NRS	POD 0	1.7	1.6	43	5.2	2.1	43		POD 1	1.7	1.4	43	5	1.7	43		POD 2	4.5	1.9	33	5.5	1.9	36		NON	NON
4	Patterson ME	VAS	NON								Day 1	4.33	4.45	35	5.69	2.57	34		NON								NON							PACU	4 [2-6]		35	5 [3-7]		34
5	Kampitak W1	NRS	图								图								图								图
5	Kampitak W1	NRS	图								图								图								图
6	Li DH	VAS	12 h	5.1	0.79	50	5.38	0.79	50		24 h	4.74	1.16	50	4.84	0.89	50		48 h	3.84	0.74	50	3.92	0.94	50		discharge	3.12	0.85	50	3.14	0.88	50
6	Li DH	VAS	12 h	5.23	0.98	50	5.52	0.86	50		24 h	4.78	1.02	50	4.96	0.78	50		48 h	3.92	1.1	50	4.14	0.94	50		discharge	3.08	0.75	50	3.22	0.55	50
7	Kertkiatkachorn W	VAS	12 h	2.4	1.749	34	1.7	1.775	35		24 h	2.8	2.332	34	2.2	1.775	35		day 2	2.3	2.332	34	1.8	1.775	35		non							PACU
8	Vichainarong C	NRS	12 h	1.2	1.723	33	1.7	1.697	32		24 h	2.1	1.723	33	2.2	1.697	32		48 h	1.7	1.96	24	1.8	1.616	29		non
9	Ochroch J	？	NON								24 h	4.33	5.93	60	6.67	5.19	59
11	Tak R	VAS	NON								NON								NON								NON
11	Tak R	VAS	NON								NON								NON								NON
12	Akesen S	VAS	12h	8	0.37	20	5	0.45	20		24 h	7	0.5	20	5	0.45	20		non
13	Zheng FY		non								non								non								non
16	Kampitak W2	NRS	图								POD 1	2.06	1.67	34	2.62	2.07	34		图								图
17	Narejo AS		图								图								图								图
18	Mou P	VAS	12 h	4.43	0.78	40	4.38	0.74	40		24 h	4.63	0.77	40	4.63	0.81	40		48 h	3.83	0.96	40	3.8	0.65	40		discharge	2.98	0.62	40	3.13	0.72	40
18	Mou P	VAS	12 h	5.18	0.55	40	4.38	0.74	40		24 h	5.25	0.49	40	4.63	0.81	40		48 h	4.2	0.79	40	3.8	0.65	40		discharge	3.23	0.66	40	3.13	0.72	40
19	Padhy S	NRS	12 h	2.33	3.71	41	4.33	2.97	41		24 h	3.35	2.3	41	3.64	2.3	41		48H	2.92	3.15	41	3	1.48	41		NON
20	Li X	VAS	POH12	4.65	1.78	40	6.33	1.16	40		POH24	2.38	0.54	40	3.9	0.86	40		POH48	1.42	0.5	40	2.3	0.52	40		POH72	0.78	0.42	40	1.48	0.51	40
21	Abdullah MA		图								图								图								图
22	Et T		图								图								图								图
22	Et T		图								图								图								图
26	Wang CG	VAS	8 h	3	1.48	35	4	1.48	35		24 h	2.36	0.77	35	3	1.48	35		48 h	2.36	0.77	35	2.64	0.77	35		72 h	2.36	0.77	35	2.64	0.77	35

## Sheet: opioid
				Opioids Consumption（24H）								Opioids Consumption（48H）								Opioids Consumption（）
	study			ipack			control					ipack			control					ipack			control
		备注		mean	sd	total	mean	sd	total	P	备注	mean	sd	total	mean	sd	total	P	备注	mean	sd	total	mean	sd	total	P
1	Sankineani SR	non		non							non								non								non
2	Kim DH	Total opioid consumption(0-24h)mg	0-24h	40.6	32.1	43	69.1	79.9	43	0.028	24–48 h	65.7	35.6	31	60.4	50	31	0.812	NON								PACU	14.9	19.4	43	27.7	21.7	43	0.005
4	Patterson ME	24 h ,median [IQR]	24h	99.02	52.41	35	97.5	61.96	34	0.7456	NON								NON								PACU	23 [15-29]		35	23 [0-38]		34	0.7928		8h	16h
5	Kampitak W1	Postoperative 24 hours, median (IQR)	24h	1.29	1.55	33	2	0	32	1	Postoperative 48 hours	2 (0–2)		33	2 (2–2)		32	1	NON								Postoperative 12 hours	2 (0–2)		33	2 (2–2)		32	1
5	Kampitak W1	Postoperative 24 hours ,median (IQR)	24h	2	0	33	2	0	32	0.9	Postoperative 48 hours	2 (2–2)		33	2 (2–2)		32	0.73	NON								Postoperative 12 hours	2 (2–2)		33	2 (2–2)		32	1
6	Li DH	With 24 h	24h	9.2	7.52	50	12.8	8.09	50		24-48h	1.4	3.51	50	3.8	5.3	50		Total consumption	10.8	10.85	50	18.4	13.15	50
6	Li DH	With 24 h	24h	10.8	8.77	50	16	7.82	50		24-48h	3.4	4.79	50	3.8	5.67	50		Total consumption	15.4	14.03	50	21	12.16	50
7	Kertkiatkachorn W	24H	24h	2	2.97	34	0	0	35	0.002	48H	2 [0, 4]		34	0 [0, 0] mg		35	0.002	non								12 postoperative hours	0 [0, 2]		34	0 [0, 0] mg		35	0.004
8	Vichainarong C	Morphine consumption within 24 hours（mg）	24h	0.61	1.25	33	1.31	1.85	32	0.08	48h	0.7	1.4	33	1.4	1.9	32	0.14	NON								12h	0.1	0.5	33	0.4	1	32	0.11
9	Ochroch J	NON									12-24H 24-36 36-48H								NON								0-12H	30 (15–45)		60	30 (15–45)		59
11	Tak R	NON									NON								TOTAL	32.11	5.649	56	30.11	5.257	57
11	Tak R	NON									NON								TOTAL	32.11	5.649	56	33.52	7.052	58
12	Akesen S	consumption of morphine equivalents in 24h(mg)	24h	9.23	7.35	20	6.83	6.77	20	p<0.01
13	Zheng FY	non									non								non
16	Kampitak W2	Morphine consumption (mg) 24 hours median [IQR]	24h	0	0	34	0.71	1.55	34	0.011*	48 hours	0 [0, 0]		34	0 [0, 2]		34	0.008*									12H	0 [0, 0]		34	0 [0, 2]		34	0.004*
17	Narejo AS	NON									NON								NON
18	Mou P	Within 24 h	24h	26.3	8.8	40	28.1	14.5	40		24-48 h	40.9	14.4	40	40.5	14.5	40		Total consumption	96	23.5	40	97.9	27.8	40
18	Mou P	Within 24 h	24h	46.9	10.8	40	28.1	14.5	40		24-48 h	42.4	14.8	40	40.5	14.5	40		Total consumption	121.5	23.7	40	97.9	27.8	40
19	Padhy S	Total 24 h tramadol dose (mg)	24h	45.7	54.2	41	92.9	57.3	41	<0.001	NON								NON								NON
20	Li X	NON									NON								total consumption morphine (mg)	1.25	3.35	40	3.25	4.74	40	0.03	NON
21	Abdullah MA	Total 24 hour postoperative morphine consumption	24h	9.68	3.56	40	20.93	7.17	40	< 0.001	NON								NON
22	Et T	IV tramadol (mg) consumption 24h	24h	160	49.7	35	208.57	44.5	35		IV tramadol (mg) consumption 24–48h	37.1	49	35	60	49.7	35		Total tramadol (mg) consumption 0–48h	197.14	61.8	35	268.6	75.8	35
22	Et T	IV tramadol (mg) consumption 24h	24h	160	49.7	35	262.9	59.8	35		IV tramadol (mg) consumption 24–48h	37.1	49	35	117.1	38.2	35		Total tramadol (mg) consumption 0–48h	197.14	61.8	35	380	83.3	35
26	Wang CG	NON									NON								cumulative Opioids Consumption (mg) median (IQR)	110	44.48	35	113	37.81	35	0.835

## Sheet: TUG
			POD 1;day 1;24H								POD 2;day 2;48H								POD 3;day 3;72H;discharge
	study		ipack			control					ipack			control					ipack			control
		备注	mean	sd	total	mean	sd	total	p		mean	sd	total	mean	sd	total	p		mean	sd	total	mean	sd	total	p
1	Sankineani SR	non								non								non
2	Kim DH	non								non								non
4	Patterson ME	non								non								non
5	Kampitak W1	POD 1 (sec)	114.5	35.1	33	111.6	27.2	32	1	POD2	89.3	28.1	33	96.4	24.7	31	1	POD3	82.6	27	33	94.3	22.2	31	0.89
5	Kampitak W1	POD 1 (sec)	131.3	59.2	33	111.6	27.2	32	0.21	POD2	103	44	33	96.4	24.7	31	1	POD3	104.3	49.7	33	94.3	22.2	31	1
6	Li DH	non								NON								Discharge	39.74	12.78	50	38.26	9.64	50		Postoperative 3 mo	27.36	6.13	50	27.5	7.18	50
6	Li DH	non								NON								Discharge	39.84	13.6	50	38.26	9.64	50		Postoperative 3 mo	26.76	7.59	50	30	10.31	50
7	Kertkiatkachorn W	Day1 (sec)	93.3	48.3	34	111.9	64.5	35	0.09	day2 (second)	74.5	36.2	34	76.9	50.3	35	0.86	non								non
8	Vichainarong C	图								图								图								图
9	Ochroch J	POD 1 (sec)	71.88	47.43	60	80.32	45.26	59	0.31	POD 2 (s)	49.37	28.54	60	64.7	37.97	59	0.12	NON
11	Tak R	NON								NON								Discharge	60.64	5.515	56	52.68	6.98	57
11	Tak R	NON								NON								Discharge	60.64	5.515	56	62.83	7.762	58
12	Akesen S	non
13	Zheng FY	non								non								non
16	Kampitak W2	Day1 (sec)	76.9	27.9	34	86.6	43.8	34	0.486	Day2	52.5	22.9	34	57.7	32.3	34	0.844	NON
17	Narejo AS	图	图
18	Mou P	Day 1	113.7	12.7	35	115.5	12.2	33		Day 2	86.5	15.1	40	88.2	11.7	40		Discharge	76.8	9.7	40	77.8	9.7	40
18	Mou P	Day 1	148.8	13.2	30	115.5	12.2	33		Day 2	116.4	14.9	37	88.2	11.7	40		Discharge	87.1	8.3	40	77.8	9.7	40
19	Padhy S	24 h (sec)	95.3	83.63	41	88.84	42.28	41	0.7	48 h	61.82	20.06	41	66.07	28.84	41	0.67	NON								NON
20	Li X	NON								NON								NON								NON
21	Abdullah MA	24 h (sec)	47.65	9.39	40	44.88	8.93	40	0.18	NON								NON								TUG test at 12 h (sec)	93.6	12.2	40	88.5	15.1	40	0.121
22	Et T	Day 1 (sec)	38	7.1	35	38.4	6.2	35		Day 2	31	7.5	35	31.7	6.2	35		NON
22	Et T	Day 1 (sec)	38	7.1	35	43.2	7.6	35		Day 2	31	7.5	35	37.9	7.8	35		NON
26	Wang CG	non								NON								NON

## Sheet: ROM
			POD1(24H)								POD 2(48H)								POD 3(72H) or discharge								day 0
	study		ipack			control					ipack			control					ipack			control					ipack			control
		备注	mean	sd	total	mean	sd	total	p	备注	mean	sd	total	mean	sd	total	p	备注	mean	sd	total	mean	sd	total	p	备注	mean	sd	total	mean	sd	total	p
1	Sankineani SR	NON	non							POD 2	71.8333	9.52	60	62.25	8.25	60		non								non
2	Kim DH	NON								NON								NON								NON
4	Patterson ME	non								non								non								non
5	Kampitak W1	POD 1	103.2	14.3	33	101.9	11.8	32	1	POD2	112	11.8	33	109.7	12.6	32	1	POD3	113.7	11.2	33	116.9	11.7	32	1	NON
5	Kampitak W1	POD 1	99.2	12.8	33	101.9	11.8	32	1	POD2	109.1	11.2	33	109.7	12.6	32	1	POD3	113.7	11.7	33	116.9	11.7	32	1	NON
6	Li DH	24 h	81.7	17.78	50	81.7	17.78	50		48 h	91.8	13.58	50	91.4	12.37	50		Discharge	102.6	10.51	50	100.7	9.58	50		NON
6	Li DH	24 h	78.5	14.4	50	77.1	12.29	50		48 h	89.07	13.46	50	88.86	10.94	50		Discharge	102.75	9.21	50	101.6	8.66	50		NON
7	Kertkiatkachorn W	day1	95.5	15.16	34	101.3	17.16	35	0.13	day2	109.9	16.33	34	110.3	12.42	35	0.982	non								day0	125.8	13.99	34	128.5	7.1	35	0.726
8	Vichainarong C	图								图								图								图
9	Ochroch J	NON								NON								NON								NON
11	Tak R	NON								NON								NON								Discharge	92.32	8.526	56	96.67	4.756	57
11	Tak R	NON								NON								Discharge	92.32	8.526	56	92.41	6.3	58
12	Akesen S	Flexion 24h (º)	90	3.36	20	90	3.45	20	NS	non								non								Flexion 12h (º)	37.5	6.29	20	60	3.67	20	<0.001
13	Zheng FY	non								non								non								non
16	Kampitak W2	Day1	90.4	18	34	94.6	10	34	0.863	Day2	101.9	14	34	105	14	34	0.751									Day0	122.2	13.1	33	126.6	8.9	34	0.597
17	Narejo AS	图	图
18	Mou P	Day1	86.9	7.6	40	79.4	5	40		Day2	100.1	8	40	102	8.2	40		Discharge	107.3	7.8	40	106	7.4	40
18	Mou P	Day1	71	6.6	40	79.4	5	40		Day2	94.5	6	40	102	8.2	40		NON								Discharge	105	8.5	40	106	7.4	40
19	Padhy S	NON								NON								NON								NON
20	Li X	POH24	43.38	7.7	40	37.75	13.2	40		POH48	53.38	9.09	40	39.75	6.4	40		POH72	62.13	8.16	40	49.63	5.48	40		POH12	34.88	6.75	40	36	15.07	40
21	Abdullah MA	NON								NON								NON								NON
22	Et T	Day 1	89.1	9.5	35	87	9.8	35		Day 2	96.6	6.9	35	95.4	7.5	35		NON								NON
22	Et T	Day 1	89.1	9.5	35	84.9	7.9	35		Day 2	96.6	6.9	35	86.7	11	35		NON								NON
26	Wang CG	POD 1	59.11	3.9	35	53.83	5.86	35	0	POD 2	67.09	5.57	35	67.2	5.89	35	0.934	POD 3	97.8	5.58	35	97	3.94	35	0.504	NON

## Sheet: 住院时间
	study		ipack			control
		备注	mean	sd	total	mean	sd	total	p
1	Sankineani SR	NON
2	Kim DH	no difference
4	Patterson ME	Length of Stay Hospital, d median[IQR]计算	1.35	0.22	35	1.4	0.15	34	0.2141
5	Kampitak W1	Hospital stay (days)mean计算	3.36	0.481	33	3.625	0.545	32	0.11
5	Kampitak W1	Hospital stay (days)mean计算	3.3	0.46	33	3.625	0.545	32	0.016
6	Li DH	Postoperative hospital stays (h)	70.94	8.38	50	70.72	14.34	50
6	Li DH	Postoperative hospital stays (h)	70.48	13.04	50	70.44	12.66	50
7	Kertkiatkachorn W	Hospital stay (hour)	58.9	14	34	60	14.5	35
8	Vichainarong C	Hospital stay (hour)	51.4	10.6	33	60.4	14.9	32	0.007*
9	Ochroch J	NON
11	Tak R	NON
11	Tak R	NON
12	Akesen S	Hospital stay (days)	5.7	1.03	20	4.75	0.85	20	<0.05**
13	Zheng FY	non
16	Kampitak W2	Hospital stay (hour)	55.5	14	34	59.1	20.1	34	0.42
17	Narejo AS	Length of hospital stay (days) mean	3.2	1.2	40	3.2	1.74	40	0.9406
18	Mou P	NON
18	Mou P	NON
19	Padhy S	NON
20	Li X	Hospitalization time (d)	3.98	0.83	40	5	0.75	40
21	Abdullah MA	NON
22	Et T	Hospital stay (days)	2.7	0.5	35	2.8	0.4	35
22	Et T	Hospital stay (days)	2.7	0.5	35	3.2	0.4	35
26	Wang CG	non

## Sheet: 行走距离
			POD 0 (＜24H)								POD 1 (24H)								POD 2 (48H)								POD 3 (72H) or discharge								其他
	study		ipack			control					ipack			control					ipack			control					ipack			control					ipack			control
		备注	mean	sd	total	mean	sd	total	p		mean	sd	total	mean	sd	total	P	备注	mean	sd	total	mean	sd	total	p	备注	mean	sd	total	mean	sd	total		备注	mean	sd	total	mean	sd	total
1	Sankineani SR	non								non								non								day 3	8.51	1.85	60	7.1333	1.434	60		non
2	Kim DH	POD 0 (Feet)	25.7	28.8	42	23.2	26.1	43		POD 1	87.7	46.2	43	81.1	61	42	0.57	POD 2	119.5	59.9	29	106.5	51.8	31	0.397	NON
4	Patterson ME	non								Day 1 morning（feet)	126	48.55	34	117.67	50	34	0.5179	non								non								non
5	Kampitak W1	non								non								non								non								non
5	Kampitak W1	non								non								non								non								non
6	Li DH	NON								24 h （m）	8.86	8.48	50	9.1	6.72	50		48 h	18.24	12.59	50	16.02	9.29	50		Discharge	32.4	17.31	50	29.46	11.3	50
6	Li DH	NON								24 h （m）	8.76	9.72	50	8.42	7.26	50		48 h	16.86	13.88	50	16.14	13.75	50		Discharge	28.72	14.11	50	28.18	21.92	50
7	Kertkiatkachorn W	non
8	Vichainarong C	NON								NON								NON								NON								NON
9	Ochroch J	NON								0–24 hours (feet)	120.89	105.37	60	171	391.34	59	0.35	24–48 h	215.47	180.12	60	228.83	363.87	59	0.12	NON
11	Tak R	NON								NON								day 2	13.14	1.901	56	20.12	3.1	57		NON
11	Tak R	NON								NON								day 2	13.14	1.901	56	11.78	2.193	58		NON
12	Akesen S	Walking distance (meters)	11.5	5.16	20	16.25	5.1	20	<0.01*
13	Zheng FY	图								图								48H	88.21		30	63.55		30	0.079	72H	167.14		30	118.39		30	0.002		NON
16	Kampitak W2	non
17	Narejo AS	non
18	Mou P	NON
18	Mou P	NON
19	Padhy S	NON
20	Li X	non
21	Abdullah MA	non
22	Et T	non
22	Et T	non
26	Wang CG	NON								POD 1	44.6	4.87	35	40.83	6.65	35	0.009	POD2	68.46	4.85	35	66.49	4.22	35	0.074	POD3	96.48	3.59	35	96.26	4.95	35	0.826	non

## Sheet: 患者满意度
	study		ipack			control
		备注	mean	sd	total	mean	sd	total	p
1	Sankineani SR	NON
2	Kim DH	PACU (0 -10)	9.8	0.5	43	8.7	2.2	43	<.001
4	Patterson ME	non
5	Kampitak W1	Patient satisfaction (0-10 VAS)	9.64	0.78	33	9.82	0.39	32	1
5	Kampitak W1	Patient satisfaction (0-10 VAS)	9.64	0.78	33	9.82	0.39	32	1
6	Li DH	NON
6	Li DH	NON
7	Kertkiatkachorn W	Satisfaction score (VAS 0-10)	9.2	1	34	9.1	1.3	35
8	Vichainarong C	Satisfaction score (VAS 0–10)	9.2	1	33	9.2	1.3	32	0.93
9	Ochroch J	Satisfaction with pain management?	9.29	1.52	60	9	1.52	59	0.16
11	Tak R
11	Tak R	NON
12	Akesen S	non
13	Zheng FY	NON
16	Kampitak W2	Satisfaction more than expected (VAS; 0–10)	9.6	1.1	34	9.1	1.4	34	0.23
17	Narejo AS	NON
18	Mou P	NON
18	Mou P	NON
19	Padhy S	Y	二分类
20	Li X	NON
21	Abdullah MA	Y	二分类
22	Et T	Patient satisfaction	2.9	0.4	35	2.7	0.5	35
22	Et T	Patient satisfaction	2.9	0.4	35	1.7	0.5	35
26	Wang CG	Satisfaction for pain management	8.64	0.77	35	8	1.55	35	0.024

## Sheet: 并发症
	study		ipack			control
		备注			total			total
1	Sankineani SR	NON
2	Kim DH	non
4	Patterson ME	non
5	Kampitak W1	Y
5	Kampitak W1	Y
6	Li DH	Y	Nausea	Vomiting	Wound swelling	Wound drainage
6	Li DH	Y
7	Kertkiatkachorn W	y
8	Vichainarong C	y
9	Ochroch J	NON
11	Tak R
11	Tak R
12	Akesen S	NON
13	Zheng FY	y	Foot drop		2	Foot drop		28
16	Kampitak W2
17	Narejo AS
18	Mou P		Nausea	Vomiting	Wound swelling	Wound ooze	Dizziness
18	Mou P		Nausea	Vomiting	Wound swelling	Wound ooze	Dizziness
19	Padhy S	NON
20	Li X	Y
21	Abdullah MA	Y
22	Et T		Nausea/vomiting
22	Et T		Nausea/vomiting
26	Wang CG	non

[truncated: 1 more sheets: 股四头肌力量]
